# Supplementary material for: LD block disorder-specific pleiotropic roles of novel CRHR1 in type 2 diabetes and depression disorder comorbidity
Source: Eur Arch Psychiatry Clin Neurosci. 2023 Dec 14;275(4):1025–35. doi: 10.1007/s00406-023-01710-x (PMC12148968; doi:10.1007/s00406-023-01710-x)
Supplement: Supplementary file 2 — Supplementary file2 (XLSX 9 KB) Supplementary Table III: All CRHR1 variants amplified and tested that were not significant either in MDD or in T2D. [file 406_2023_1710_MOESM2_ESM.xlsx]

## Sheet: Sheet4
CHR	Position	rsID	REF	ALT
17	45626432	rs72834527	C	T
17	45640661	-	C	T
17	45660200	rs73986139	G	T
17	45661828	rs3843738	A	C
17	45666981	rs62053944	G	A
17	45680213	rs34804414	A	C
17	45690438	rs117430135	A	G
17	45701402	rs1623865	C	A
17	45705809	rs62056907	C	T
17	45706004	rs6503444	T	C
17	45709764	rs17762535	T	C
17	45718067	rs11655470	C	A
17	45728032	rs72834548	G	A
17	45735820	rs8067527	G	A
17	45740830	rs12944445	A	C
17	45754773	-	C	A
17	45760228	rs66672743	G	A
17	45777136	-	A	C
17	45779857	rs11869294	C	G
17	45791911	rs4792882	T	G
17	45805722	rs71375320	C	T
17	45811081	rs117304471	G	A
17	45811334	rs113398858	G	A
17	45811500	-	C	A
17	45814267	rs242942	T	C
17	45815234	-	A	C
17	45816121	rs171440	G	A
17	45824299	rs80067508	T	C
17	45826036	rs117389699	C	T
17	45834350	-	G	A
